# Supplementary material for: Integrative Epigenomic and Targeted Protein Analysis in MRONJ: Correlating DNA Methylation with Bone Biomarkers
Source: Int J Mol Sci. 2025 Nov 20;26(22):11208. doi: 10.3390/ijms262211208 (PMC12653879; doi:10.3390/ijms262211208)
Supplement: Supplementary file 1 [file ijms-26-11208-s001.zip]

Archive with 1 entries (1 files):
- ijms-3908910-supplementary.pdf
